# Supplementary material for: Comparing Intramedullary Nails versus Dynamic Hip Screws in the Treatment of Intertrochanteric Hip Fractures on Post-operative Rehabilitation Outcomes – A Systematic Review and Meta-Analysis
Source: Geriatr Orthop Surg Rehabil. 2025 Jun 17;16:21514593251350490. doi: 10.1177/21514593251350490 (PMC12174732; doi:10.1177/21514593251350490)
Supplement: Supplemental Material - Comparing Intramedullary Nails versus Dynamic Hip Screws in the Treatment of Intertrochanteric Hip Fractures on Post-operative Rehabilitation Outcomes – A Systematic Review and Meta-Analysis [file sj-xlsx-1-gos-10.1177_21514593251350490.xlsx]

## Sheet: Supp file_excluded studies
Study	Title	Published Year	Journal	Volume	Issue	Pages	Notes
A'Court 2017	Pain and Analgesia Requirements With Hip Fracture Surgery.	2017	Orthopedic nursing	36	3	224-228	Exclusion reason: Wrong outcomes;
Abboud 2021	Intertrochanteric fractures treated by diaphyseal support arthroplasty with hook plate vs cerclage wires only: A retrospective cohort study.	2021	Annals of medicine and surgery (2012)	72	101616869	103075	Exclusion reason: Wrong intervention;
Abendschein 2009	Failure of the VHS System.	2009	American journal of orthopedics (Belle Mead, N.J.)	38	4	168-186	Exclusion reason: Wrong publication type;
Acan 2020	Preoperative Mild Pericardial Effusion Is Associated With Perioperative Complications In Elderly Patients Following Hip Fracture Surgery.	2020	Journal of investigative surgery : the official journal of the Academy of Surgical Research	33	5	453-458	Exclusion reason: Wrong intervention;
Aizpuru 2018	Determinants of length of stay after operative treatment for femur fractures	2018	Journal of Orthopaedic Trauma	32	4	161-166	Exclusion reason: Wrong intervention;
Albaker 2021	Proximal femoral nail anti-rotation-2 in intertrochanteric fractures: Experience from the Kingdom of Saudi Arabia	2021	ADVANCES IN HUMAN BIOLOGY	11		116-119	Exclusion reason: No comparator;
Albareda 1996	Complications and technical problems with the gamma nail	1996	International Orthopaedics	20	1	47-50	Exclusion reason: No comparator;
Alberts 1989	Nail versus screw fixation of femoral neck fractures. A 2-year radiological and clinical prospective study.	1989	Annales chirurgiae et gynaecologiae	78	4	298-303	Exclusion reason: Wrong outcomes;
Amjad 2016	Frequency and causes of failure of dynamic hip screw fixation for interochanteric fracture	2016	Pakistan Journal of Medical and Health Sciences	10	3	734-740	Exclusion reason: Wrong outcomes;
Anjum 2009	Treatment of intertrochanteric femoral fractures with a proximal femoral nail (PFN): a short follow up.	2009	Nepal Medical College journal : NMCJ	11	4	229-31	Exclusion reason: Wrong outcomes;
Arshad 2021	Comparison of the intramedullary nail and dynamic hip screw in the management of subtrochanteric femoral fractures	2021	British Journal of Surgery	108	SUPPL 6	vi269	Exclusion reason: Wrong publication type;
Arshad 2021	Dynamic hip screw fixation of subtrochanteric femoral fractures	2021	Eur J Orthop Surg Traumatol Orthop Traumatol.	31		1435-1441	Exclusion reason: Wrong intervention;
Authen 2018	Surgeon's experience level and risk of reoperation after hip fracture surgery: an observational study on 30,945 patients in the Norwegian Hip Fracture Register 2011-2015	2018	Acta Orthopaedica	89	5	496-502	Exclusion reason: Wrong outcomes;
Avakian 2012	Dynamic hip screws versus proximal femoral nails for intertrochanteric fractures.	2012	ANZ journal of surgery	82	2024-01-02	1956-09-01	Exclusion reason: Wrong outcomes;
Avci 2016	Is internal fixation of the intertrochanteric fractures reliable option in patients with cognitive dysfunction?.	2016	Acta orthopaedica Belgica	82	1	2024-01-11	Exclusion reason: Wrong intervention;
Aydin 2016	Treatment of intertrochanteric fractures in ambulatory elderly; bipolar hemiarthroplasty or proximal femoral nail ?	2016	Turk Geriatri Dergisi	19	1	42-49	Exclusion reason: Wrong intervention;
Azzoni 2004	Lateral fractures of the femural neck in elderly: results of treatment with intramedullary nail versus dynamic compression hip screw	2004	Fratture laterali del collo di femore nell'anziano: confronto dei risultati del trattamento con chiodo endomidollare e vite-placca in compressione	52	1	15	Exclusion reason: Not English or French;
Babar 2011	An experience of the treatment of unstable inter-trochanteric fractures with the AO/ASIF proximal femoral nail	2011	JPMI - Journal of Postgraduate Medical Institute	25	3	267-271	Exclusion reason: Wrong outcomes;
Baghel 2021	Clinicoradiological Outcome of Concomitant Fractures of Proximal Femur and Femoral Shaft Treated With Second-Generation Cephalomedullary Nailing.	2021	Cureus	13	6	e15381	Exclusion reason: No comparator;
Bajpai 2015	Treatment options for unstable trochanteric fractures: Screw or helical proxima femoral nail.	2015	Chinese journal of traumatology = Zhonghua chuang shang za zhi	18	6	342-6	Exclusion reason: No comparator;
Banan 2002	The treatment of unstable, extracapsular hip fractures with the AO/ASIF proximal femoral nail (PFN)--our first 60 cases.	2002	Injury	33	5	401-5	Exclusion reason: No comparator;
Bandekar 2017	MORBIDITY AND MORTALITY RATIO IN SURGICALLY TREATED FRAGILITY FRACTURES OF HIP IN ELDERLY POPULATION AT GOA MEDICAL COLLEGE HOSPITAL, GOA, INDIA (2011 - 2015)	2017	JOURNAL OF EVOLUTION OF MEDICAL AND DENTAL SCIENCES-JEMDS	6	27	2270-2274	Exclusion reason: Wrong outcomes;
Barla 2020	Prospective assessment of trochanteric fracture managed by intramedullary nailing with controlled and limited blade back-out	2020	ORTHOPAEDICS & TRAUMATOLOGY-SURGERY & RESEARCH	106	4	613-619	Exclusion reason: No comparator;
Bartonicek 2002	Prospective randomized controlled trial of an intramedullary nail versus dynamic screw and plate of intertrochanteric fractures of the femur.	2002	Journal of orthopaedic trauma	16	5	363-364	Exclusion reason: Wrong publication type;
Baumgaertner 1998	Intramedullary versus extramedullary fixation for the treatment of intertrochanteric hip fractures	1998	Clinical orthopaedics and related research	348		87-94	Exclusion reason: No comparator;
Berger-Groch 2016	Five-Year Outcome Analysis of Intertrochanteric Femur Fractures: A Prospective Randomized Trial Comparing a 2-Screw and a Single-Screw Cephalomedullary Nail.	2016	Journal of orthopaedic trauma	30	9	483-8	Exclusion reason: No comparator;
Bess 1997	Comparison of compression hip screw and gamma nail for treatment of peritrochanteric fractures.	1997	Journal of the Southern Orthopaedic Association	6	3	173-9	Exclusion reason: Wrong outcomes;
Bhatti 2002	To nail or to screw? A prospective trial of proximal femoral nail versus dynamic hip screw for unstable intertrochanteric fractures of the femur	2002					Exclusion reason: Wrong publication type;
Bhatti 2003	To nail or to screw? A prospective trial of proximal femoral nail versus dynamic hip screw for unstable intertrochanteric fractures of the femur	2003					Exclusion reason: Full text not available;
Bhatti 2004	A prospective trial of proximal femoral nail versus dynamic hip screw for unstable and complex intertrochanteric fractures of the femur	2004		86-B	SUPPIII	377	Exclusion reason: Full text not available;
Bohl 2014	Extramedullary compared with intramedullary implants for intertrochanteric hip fractures: thirty-day outcomes of 4432 procedures from the ACS NSQIP database.	2014	The Journal of bone and joint surgery. American volume	96	22	1871-7	Exclusion reason: Wrong outcomes;
Boldin 2003	The proximal femoral nail (PFN)--a minimal invasive treatment of unstable proximal femoral fractures: a prospective study of 55 patients with a follow-up of 15 months.	2003	Acta orthopaedica Scandinavica	74	1	1953-08-01	Exclusion reason: Wrong outcomes;
Boone 2014	Short Versus Long Intramedullary Nails for Treatment of Intertrochanteric Femur Fractures (OTA 31-A1 and A2)	2014	JOURNAL OF ORTHOPAEDIC TRAUMA	28	5	E96-E100	Exclusion reason: Wrong outcomes;
Bretherton 2016	Femoral Medialization, Fixation Failures, and Functional Outcome in Trochanteric Hip Fractures Treated With Either a Sliding Hip Screw or an Intramedullary Nail From Within a Randomized Trial.	2016	Journal of orthopaedic trauma	30	12	642-646	Exclusion reason: Wrong outcomes
Buecking 2015	Femoral offset following trochanteric femoral fractures: A prospective observational study	2015	Injury	46	(Buecking, Boese, Seifert, Ruchholtz, Frink, Lechler) Center for Orthopaedics and Trauma Surgery, University of Giessen and Marburg, Marburg, Germany(Boese) Department of Orthopaedic and Trauma Surgery, University Hospital of Cologne, Cologne, Germany	S88-S92	Exclusion reason: No comparator;
Butt 2017	Implants For Extracapsular Neck Of Femur Fracture Dynamic Hip Screw Versus Intramedullary Nailing.	2017	Journal of Ayub Medical College, Abbottabad : JAMC	29	4	697-701	Exclusion reason: Wrong outcomes;
Calder&oacute 2013	Proximal femoral intramedullary nail versus DHS plate for the treatment of intertrochanteric fractures. A prospective analysis	2013	Comparacion del clavo intramedular femoral proximal (PFN) versus placa DHS para el tratamiento de fracturas intertrocantericas. Analisis prospectivo	27	4	236	Exclusion reason: Not English or French;
Calis 2019	Rehabilitation of hip fractures	2019	Osteoporosis International	30	SUPPL 2	S241	Exclusion reason: Wrong publication type;
CaoL-H 2009	Dynamic hip screw, Gamma nail and proximal femoral nail in treating intertrochanteric fractures in the elderly: a prospective randomized biocompatibility study of 95 patients	2009		13	17	3342	Exclusion reason: Not English or French;
Carroll 2014	A 10-year review of postoperative complications following femoral fracture fixation with the intramedullary hip screw	2014	Irish Journal of Medical Science	183	1 SUPPL. 1	S48	Exclusion reason: Wrong publication type;
Casnovsky 2020	Does Implant Selection Affect the Inpatient Cost of Care for Geriatric Intertrochanteric Femur Fractures?.	2020	Geriatric orthopaedic surgery & rehabilitation	11	101558150	2151459320959000	Exclusion reason: Wrong outcomes;
Caudle 1987	Unstable intertrochanteric fractures of the hip.	1987	Orthopaedic review	16	8	538-49	Exclusion reason: Wrong intervention;
CentreforReviewsandDissemination 2015	Proximal femoral nail antirotation versus dynamic hip screw for intertrochanteric fracture in elders: a meta-analysis (Provisional abstract).	2015	Database of Abstracts of Reviews of Effects		2		Exclusion reason: Full text not available;
Chandhar 2019	A comparatives study of unstable intertrochanteric fracture of femur treated with dynamic hip screw versus proximal femoral nail	2019	International Journal of Pharmaceutical Research	11	4	1003-1006	Exclusion reason: Wrong outcomes;
Chehade 2015	Influence of Fracture Stability on Early Patient Mortality and Reoperation After Pertrochanteric and Intertrochanteric Hip Fractures.	2015	Journal of orthopaedic trauma	29	12	538-43	Exclusion reason: Wrong intervention;
Chen 2012	Therapeutic effect of dynamic hip screw versus proximal femoral nail anti-rotation blade for intertrochanteric fractures	2012	Chinese Journal of Tissue Engineering Research	16	30	5691-5695	Exclusion reason: Not English or French;
Chen 2013	Convergence of outcomes for hip fracture fixation by nails and plates trauma	2013	Clinical Orthopaedics and Related Research	471	4	1349-1355	Exclusion reason: Wrong outcomes;
Chou 2012	Reverse oblique intertrochanteric femoral fractures treated with the intramedullary hip screw (IMHS).	2012	Injury	43	6	817-21	Exclusion reason: No comparator;
Chua 2011	Cephalomedullary nail versus sliding hip screw for the fixation of unstable intertrochanteric fractures in elderly patients: A comparison of ambulatory outcomes	2011	Annals of the Academy of Medicine Singapore	40	11 SUPPL. 1	S16	Exclusion reason: Wrong publication type;
Ciaffa 2018	Unlocked versus dynamic and static distal locked femoral nails in stable and unstable intertrochanteric fractures. A prospective study	2018	Injury	49	Supplement 3	S19-S25	Exclusion reason: No comparator;
Ciloglu 2022	Distally-fixed non-modular monoblock fluted long-stem hemiarthroplasty versus proximal femoral nailing for elderly patients with an osteoporotic intertrochanteric fracture: a retrospective comparative study	2022	HIP International	32	1	124-130	Exclusion reason: Wrong intervention;
Cole 1994	Intramedullary nail and lag-screw fixation of proximal femur fractures. Operative technique and preliminary results.	1994	Orthopaedic review	Suppl	orr, 0431766	35-44	Exclusion reason: Wrong intervention;
Crawford 2006	The trochanteric nail versus the sliding hip screw for intertrochanteric hip fractures: a review of 93 cases.	2006	The Journal of trauma	60	2	325-9	Exclusion reason: Wrong outcomes;
deRidder 1999	Use of an intramedullary hip-screw compared with a compression hip-screw with a plate for intertrochanteric femoral fractures. A prospective, randomized study of one hundred patients.	1999	The Journal of bone and joint surgery. American volume	81	10	1502-3	Exclusion reason: Wrong publication type;
Ding 2022	Triangular support intramedullary nail: A new internal fixation innovation for treating intertrochanteric fracture and its finite element analysis	2022	Injury	53	6	1796-1804	Exclusion reason: Wrong outcomes;
Domingo 2001	Trochanteric fractures treated with a proximal femoral nail	2001	INTERNATIONAL ORTHOPAEDICS	25	5	298-301	Exclusion reason: No comparator;
Dousa 2013	Trochanteric femoral fractures	2013	Acta Chirurgiae Orthopaedicae et Traumatologiae Cechoslovaca	80	1	15-26	Exclusion reason: Not English or French;
Dubey 2021	Proximal femoral nail (PFN) versus dynamic hip screw (DHS) in unstable intertrochanteric fractures of femur-a comparative clinical study	2021	British Journal of Surgery	108	SUPPL 2	ii72	Exclusion reason: Wrong publication type;
Dubey 2021	386 Proximal Femoral Nail (PFN) Versus Dynamic Hip Screw (DHS) In Unstable Intertrochanteric Fractures of Femur -A Comparative Clinical Study	2021	BRITISH JOURNAL OF SURGERY	108	SUPPL 2		Exclusion reason: Wrong publication type;
Durak 2013	The effect of using an ischium support brace after treatment with dynamic hip screw in unstable intertrochanteric fracture of the femur	2013	Injury	44	SUPPL. 2	S31-S32	Exclusion reason: Wrong publication type;
Duramaz 2014	Outcomes of four different surgical techniques in the treatment of geriatric intertrochanteric femur fractures	2014	Haseki Tip Bulteni	52	4	256-261	Exclusion reason: Not English or French;
Duramaz 2019	The impact of proximal femoral nail type on clinical and radiological outcomes in the treatment of intertrochanteric femur fractures: a comparative study	2019	European Journal of Orthopaedic Surgery and Traumatology	29	7	1441-1449	Exclusion reason: No comparator;
Ekstrom 2007	Functional outcome in treatment of unstable trochanteric and subtrochanteric fractures with the proximal femoral nail and the Medoff sliding plate	2007	J Orthop TRAUMA.	21		18-25	Exclusion reason: Wrong intervention;
Esser 1986	Trochanteric fractures of the femur. A randomised prospective trial comparing the Jewett nail-plate with the dynamic hip screw.	1986	The Journal of bone and joint surgery. British volume	68	4	557-60	Exclusion reason: No comparator;
Evaniew 2015	Cochrane in CORR : Intramedullary Nails for Extracapsular Hip Fractures in Adults (Review)	2015	Clinical Orthopaedics and Related Research	473	3	767-774	Exclusion reason: Wrong publication type;
Gadegone 2007	Proximal femoral nail - an analysis of 100 cases of proximal femoral fractures with an average follow up of 1 year	2007	INTERNATIONAL ORTHOPAEDICS	31	3	403-408	Exclusion reason: Wrong outcomes;
Giessauf 2012	Quality of life after pertrochanteric femoral fractures treated with a gamma nail: a single center study of 62 patients	2012	BMC MUSCULOSKELETAL DISORDERS	13			Exclusion reason: No comparator;
Gill 2007	Intertrochanteric hip fractures treated with the trochanteric fixation nail and sliding hip screw.	2007	Journal of surgical orthopaedic advances	16	2	1962-06-01	Exclusion reason: Wrong outcomes;
Gopi 2022	A Retrospective Study on the Functional and Radiological Outcomes of Basicervical Femoral Neck Fractures Treated with Proximal Femoral Nail	2022	Journal of Clinical and Diagnostic Research	16	5	2024-01-04	Exclusion reason: No comparator;
Gordon 2016	Loss of offset after pertrochanteric hip fractures affects hip function one year after surgery with a short intramedullary nail. A prospective cohort study.	2016	International orthopaedics	40	4	799-806	Exclusion reason: Wrong intervention;
Griffin 2021	Effect on health-related quality of life of the X-Bolt dynamic plating system versus the sliding hip screw for the fixation of trochanteric fractures of the hip in adults: the WHiTE Four randomized clinical trial.	2021	The bone & joint journal	103-B	2	256-263	Exclusion reason: No comparator;
Gupta 2018	COMPARATIVE STUDY BETWEEN PROXIMAL FEMORAL NAILING AND DYNAMIC HIP SCREW FIXATION	2018	JOURNAL OF EVOLUTION OF MEDICAL AND DENTAL SCIENCES-JEMDS	7	6	759-762	Exclusion reason: Wrong outcomes;
Guven 2016	Proximal femoral nail shows better concordance of gait analysis between operated and uninjured limbs compared to hemiarthroplasty in intertrochanteric femoral fractures	2016	Injury	47	6	1325-1331	Exclusion reason: Wrong intervention;
Haq 2014	Proximal femoral nails compared with reverse distal femoral locking plates in intertrochanteric fractures with a compromised lateral wall; a randomised controlled trial	2014	International Orthopaedics	38	7	1443-1449	Exclusion reason: Wrong intervention;
Ho 2009	Minimally invasive dynamic hip screw for fixation of hip fractures.	2009	International orthopaedics	33	2	555-60	Exclusion reason: No comparator;
Holt 2010	Outcome after short intramedullary nail fixation of unstable proximal femoral fractures.	2010	Acta orthopaedica Belgica	76	3	347-55	Exclusion reason: No comparator;
Hopkins 1989	Medial displacement osteotomy for unstable intertrochanteric fractures. Twenty years later.	1989	Clinical orthopaedics and related research		245	169-72	Exclusion reason: Wrong outcomes;
Hu 2006	Comparison of various kinds of internal fixations in unstable intertrochanteric femoral fracture	2006		20	7	690	Exclusion reason: Not English or French;
Hughes 2017	Rate of contralateral hip fracture after dynamic hip screw vs intramedullary nail for treatment of pertrochanteric hip fractures.	2017	Proceedings (Baylor University. Medical Center)	30	3	268-272	Exclusion reason: Wrong intervention;
Irgit 2015	Reverse oblique and transverse intertrochanteric femoral fractures treated with the long cephalomedullary nail	2015	Journal of Orthopaedic Trauma	29	9	e299-e304	Exclusion reason: Wrong outcomes;
Jagodzinski 2010	Intramedullary fixation with a third generation nail versus the sliding hip screw for trochanteric hip fractures: a randomised trial of 600 patients	2010		36	Suppl 1	31	Exclusion reason: Full text not available;
Jawad 2021	Evaluation of using PFN (proximal femoral nailing) in treatment of unstable intertrochanteric fractures in elderly patients	2021	Journal of the Pakistan Medical Association	71	12	S179-S184	Exclusion reason: No comparator;
Jha 2020	Modified short proximal femoral nail for intertrochanteric fractures of femur in Indian patients-our experience	2020	Malaysian Orthopaedic Journal	14	2	72-82	Exclusion reason: No comparator;
Jun C 2018	Comparison of three internal fixation methods for treatment of intertrochanteric fracture of the femur in elder patients	2018		22	11	1683	Exclusion reason: Not English or French;
Kawatani 2011	Clinical results of trochanteric fractures treated with the TARGON R proximal femur intramedullary nailing fixation system.	2011	Injury	42 Suppl 4	0226040, gon	S22-7	Exclusion reason: No comparator;
Kelly 2016	Exploring the impact of a 5-day full service working week on hip fracture patients length of hospital stay	2016	Irish Journal of Medical Science	185	2 SUPPL. 1	S109-S110	Exclusion reason: Wrong publication type;
Kesemenli 2012	A comparison of intramedullary nailing and plate-screw fixation in the treatment for ipsilateral fracture of the hip and femoral shaft.	2012	Musculoskeletal surgery	96	2	117-24	Exclusion reason: Wrong patient population;
Khan 2012	Minimally invasive sliding hip screw insertion technique.	2012	Hip international : the journal of clinical and experimental research on hip pathology and therapy	22	2	214-7	Exclusion reason: No comparator;
Kim 2015	Outcome of intertrochanteric fractures treated by intramedullary nail with two integrated lag screws: A study in Asian population.	2015	Indian journal of orthopaedics	49	4	436-41	Exclusion reason: Wrong intervention;
Kim 2016	Subcapital Femoral Neck Fracture after Treatment of an Intertrochanteric Fracture with Proximal Femoral Intramedullary Nail.	2016	Journal of the College of Physicians and Surgeons--Pakistan : JCPSP	26	1	1978-09-01	Exclusion reason: Wrong publication type;
Kim 2018	Comparative study of compression hip screw and proximal femoral nail in AO/OTA 31-A2.2 intertrochanteric fracture of the femur	2018	HIP International	28	Supplement 1	184-185	Exclusion reason: Wrong publication type;
Kim 2021	The Efficacy of Suture Fixation of the Greater Trochanter in Unstable Intertrochanteric Fractures.	2021	Clinics in orthopedic surgery	13	4	468-473	Exclusion reason: Wrong intervention;
Kodumuri 2012	A comparitive study of fixation of unstable extracapsular neck of femur fractures-dynamic hip screw with stabilisation plate versus cephalomedullary nail	2012	HIP International	22	4	412	Exclusion reason: Wrong publication type;
Kokoroghiannis 2012	Evolving concepts of stability and intramedullary fixation of intertrochanteric fractures--a review.	2012	Injury	43	6	686-93	Exclusion reason: Wrong publication type;
Koniec 2022	Influence of Dynamization of Trochanteric Fracture Osteosynthesis on Bone Union.	2022	Ortopedia, traumatologia, rehabilitacja	24	2	95-106	Exclusion reason: Wrong outcomes;
Konstantinidis 2015	Sliding of the load carrier in third-generation intramedullary nails for proximal femur fractures: an in vitro mechanical comparison study.	2015	Proceedings of the Institution of Mechanical Engineers. Part H, Journal of engineering in medicine	229	2	110-4	Exclusion reason: Wrong outcomes;
KuklaCh 1996	Gamma nailing - Critical overview of 335 cases	1996	Acta Chirurgica Austriaca	28	3	160-162	Exclusion reason: No comparator;
Lakho 2019	Functional and Radiological Outcome of Unstable Intertrochanteric Fracture Post Dynamic Hip Screw Fixation.	2019	Cureus	11	4	e4360	Exclusion reason: No comparator;
Li 2010	Anatomical plate versus dynamic hip screw internal fixation for the treatment of femoral intertrochanteric fractures	2010		14	35	6627	Exclusion reason: Not English or French;
Li 2014	Clinical evaluation of the Asian proximal femur intramedullary nail antirotation system (PFNA-II) for treatment of intertrochanteric fractures.	2014	Journal of orthopaedic surgery and research	9	9440382, 101265112	112	Exclusion reason: No comparator;
Li 2014	Early results of the proximal femoral nail antirotation-Asia for intertrochanteric fractures in elderly Chinese patients	2014	SAUDI MEDICAL JOURNAL	35	4	385-390	Exclusion reason: No comparator;
Li 2015	The Asia proximal femoral nail antirotation versus the standard proximal femoral antirotation nail for unstable intertrochanteric fractures in elderly Chinese patients	2015	ORTHOPAEDICS & TRAUMATOLOGY-SURGERY & RESEARCH	101	2	143-146	Exclusion reason: No comparator;
Lin 2015	Dynamic hip screw knife system versus spiral blade anti-rotation intramedullary nail in the treatment of unstable intertrochanteric fractures	2015		19	26	4202	Exclusion reason: Not English or French;
Mavrogenis 2011	Functional outcome and complications using the intramedullary hip screw for intertrochanteric fractures.	2011	Journal of surgical orthopaedic advances	20	3	188-92	Exclusion reason: No comparator;
Mehboob 2009	Proximal femoral nail in intertrochanteric femoral fractures.	2009	JNMA; journal of the Nepal Medical Association	48	176	273-5	Exclusion reason: Wrong outcomes;
Merckaert 2016	Unusual complication after intramedullary nailing of an intertrochanteric fracture	2016	Journal of Long-Term Effects of Medical Implants	26	4	337-340	Exclusion reason: Wrong outcomes;
MiaoS-C 2015	Intramedullary nail versus dynamic hip screw for intertrochanteric fracture in the elderly: circulatory blood volume	2015	Intramedullary nail versus dynamic hip screw for intertrochanteric fracture in the elderly: circulatory blood volume	19	35	5652	Exclusion reason: Not English or French;
Mohsen 2021	Intertrochanteric Fracture Treated by Dynamic Hip Screw, Aden, Yemen	2021	WORLD FAMILY MEDICINE	19	9	31-38	Exclusion reason: Wrong outcomes;
Ozkayin 2015	Intertrochanteric femur fractures in the elderly treated with either proximal femur nailing or hemiarthroplasty: A prospective randomised clinical study	2015	INJURY-INTERNATIONAL JOURNAL OF THE CARE OF THE INJURED	46		S3-S8	Exclusion reason: Wrong intervention;
Parker 2010	Intramedullary fixation with a third generation nail versus the slliding hip screw for trochanteric hip fractures: a randomised trial of 400 patients	2010	Intramedullary fixation with a third generation nail versus the slliding hip screw for trochanteric hip fractures: a randomised trial of 400 patients	92-B		556	Exclusion reason: Wrong publication type;
Pathania 2015	MANAGEMENT OF INTERTROCHANTERIC FRACTURE BY P.F.N VS D.H.S: A COMPARATIVE STUDY	2015	JOURNAL OF EVOLUTION OF MEDICAL AND DENTAL SCIENCES-JEMDS	4	39	6741-6750	Exclusion reason: Wrong outcomes;
Pitsaer 1993	Functional outcome after intertrochanteric fractures of the femur: does the implant matter? A prospective study of 100 consecutive cases.	1993	Injury	24	1	1935-06-01	Exclusion reason: Wrong outcomes;
Prabhakaran 2020	Functional outcome and mortality assessment following proximal femoral nailing in inter trochanteric fracture	2020	International Journal of Research in Pharmaceutical Sciences	11	4	5431-5440	Exclusion reason: No comparator;
Pradeep 2018	Intraoperative lateral wall fractures during Dynamic Hip Screw fixation for intertrochanteric fractures-Incidence, causative factors and clinical outcome.	2018	Injury	49	2	334-338	Exclusion reason: Wrong outcomes;
Pyrhonen 2022	No Difference in Conversion Rate to Hip Arthroplasty After Intramedullary Nail or Sliding Hip Screw for Extracapsular Hip Fractures: An Observational Cohort Study of 19,604 Individuals.	2022	The Journal of bone and joint surgery. American volume		hjr, 0014030		Exclusion reason: Wrong outcomes;
Radaideh 2018	Functional and Radiological Results of Proximal Femoral Nail Antirotation (PFNA) Osteosynthesis in the Treatment of Unstable Pertrochanteric Fractures	2018	JOURNAL OF CLINICAL MEDICINE	7	4		Exclusion reason: No comparator;
Raviraj 2012	Proximal femoral nail antirotation (PFNA) for treatment of osteoporotic proximal femoral fractures	2012	EUROPEAN JOURNAL OF ORTHOPAEDIC SURGERY AND TRAUMATOLOGY	22	4	301-305	Exclusion reason: No comparator;
Ricci 2019	Are Two-Part Intertrochanteric Femur Fractures Stable and Does Stability Depend on Fixation Method?.	2019	Journal of orthopaedic trauma	33	9	428-431	Exclusion reason: Wrong outcomes;
Ruecker 2009	The treatment of intertrochanteric fractures: results using an intramedullary nail with integrated cephalocervical screws and linear compression.	2009	Journal of orthopaedic trauma	23	1	22-30	Exclusion reason: No comparator;
S 2007	One and two femoral neck screws with intramedullary nails for unstable trochanteric fractures of femur in the elderly-Randomised clinical trial	2007	Injury	38	7	806-814	Exclusion reason: No comparator;
Saarenpaa 2007	Treatment of subtrochanteric fractures. A comparison of the Gamma nail and the dynamic hip screw: short-term outcome in 58 patients	2001	Int Orthop.	31		65-70	Exclusion reason: Wrong intervention;
Sadowski 2002	Treatment of reverse oblique and transverse intertrochanteric fractures with use of an intramedullary nail or a 95 degrees screw-plate: a prospective, randomized study	2002	The Journal of bone and joint surgery. American volume	84 A	3	372-381	Exclusion reason: Wrong intervention;
Saleem 2020	Comparison of unstable inter-trochanteric femur fracture treated with dynamic hip screw and proximal femur nail	2020	Rawal Medical Journal	45	3	648-651	Exclusion reason: Wrong outcomes;
Savadkoohi 2016	Subtrochanteric fractures: Comparison of dynamic compression screw (DCS) and intramedullary nail fixation outcomes	2016	HIP International	26	Supplement 2	S86-S87	Exclusion reason: Wrong publication type;
Savio 2020	Functional outcome & revision rate of PFNA vs DHS for osteoporotic intertrochanteric femur fracture: A meta analysis	2020	Orthopaedic Journal of Sports Medicine	8	5 SUPPL 5		Exclusion reason: Wrong publication type;
Sernbo 1994	Locking and compression of the lag screw in trochanteric fractures is not beneficial. A prospective, randomized study of 153 cases.	1994	Acta orthopaedica Scandinavica	65	1	2024-06-24	Exclusion reason: Wrong intervention;
Seyhan 2012	Comparison of reduction methods in intramedullary nailing of subtrochanteric femoral fractures.	2012	Acta orthopaedica et traumatologica turcica	46	2	113-9	Exclusion reason: Wrong intervention;
Shafi 2022	Comparison between Outcomes of Conventional Dynamic Hip Screws and Proximal Femoral Nail (PFN) Fixation of Intertrochanteric Fracture of the Femur	2022	Medical Forum Monthly	33	2	158-161	Exclusion reason: Wrong outcomes;
ShenH-J 2014	Proximal femoral nail versus dynamic hip screw fixation for intertrochanteric fracture in the elderly: complication rate in 12-month follow-up	2014		18	44	7146	Exclusion reason: Not English or French;
Shin 2017	Comparative study between biologic plating and intramedullary nailing for the treatment of subtrochanteric fractures: Is biologic plating using LCP-DF superior to intramedullary nailing?	2017	Injury	48	10	2207-2213	Exclusion reason: Wrong intervention;
Sims 2002	Subtrochanteric femur fractures.	2002	The Orthopedic clinics of North America	33	1	113-viii	Exclusion reason: Wrong publication type;
Smith 2021	Trend and Economic Implications of Implant Selection in the Treatment of Intertrochanteric Hip Fractures: A Review of the American Board of Orthopaedic Surgery Database From 2007 to 2017.	2021	The Journal of the American Academy of Orthopaedic Surgeons	29	18	789-795	Exclusion reason: Wrong outcomes;
Stern 2011	Prospective randomised study comparing screw versus helical blade in the treatment of low-energy trochanteric fractures.	2011	International orthopaedics	35	12	1855-61	Exclusion reason: Wrong patient population;
Takigawa 2014	Complications and fixation techniques of trochanteric fractures with the TARGON( R) PF.	2014	Injury	45 Suppl 1	0226040, gon	S44-8	Exclusion reason: Wrong intervention;
Tandon 2015	OUTCOME ANALYSIS OF PROXIMAL FEMORAL NAIL IN STABLE INTERTROCHANTERIC FEMUR FRACTURES	2015	JOURNAL OF EVOLUTION OF MEDICAL AND DENTAL SCIENCES-JEMDS	4	15	2553-2560	Exclusion reason: No comparator;
Temiz 2015	Unstable intertrochanteric femur fractures in geriatric patients treated with the DLT trochanteric nail	2015	INJURY-INTERNATIONAL JOURNAL OF THE CARE OF THE INJURED	46		S41-S46	Exclusion reason: No comparator;
Teng 2019	Computed tomographic image analysis of proximal femoral nail antirotation and dynamic hip screw in the treatment of intertrochanteric fractures	2019	Journal of Medical Imaging and Health Informatics	9	8	1746-1752	Exclusion reason: Wrong outcomes;
TornettaIII 2002	Subtrochanteric femur fracture	2002	Journal of Orthopaedic Trauma	16	4	280-283	Exclusion reason: Wrong publication type;
Tunio 2021	AO/OTA 31A2 and 31A3 Intertrochanteric Fractures Managed by Proximal Femoral Nail Antirotation (PFNA)	2021	PAKISTAN JOURNAL OF MEDICAL & HEALTH SCIENCES	15	10	2616-2618	Exclusion reason: No comparator;
Tzachev 2000	Inter-and subtrochanteric fractures treated with richards intramedullary hip screw	2000	Ortopediya i Travmatologiya	36	4	556-560	Exclusion reason: Wrong outcomes;
Uzer 2015	Comparison of two types of proximal femoral hails in the treatment of intertrochanteric femur fractures	2015	Ulusal Travma ve Acil Cerrahi Dergisi	21	5	385-391	Exclusion reason: No comparator;
Valverde 1998	Use of the Gamma nail in the treatment of fractures of the proximal femur.	1998	Clinical orthopaedics and related research		350	56-61	Exclusion reason: No comparator;
Verheyden 2003	Intramedullary fixation of intertrochanteric fractures with the proximal femoral nail (PFN)	2003	Operative Orthopadie und Traumatologie	15	1	20-37	Exclusion reason: No comparator;
Vermesan 2015	Do intramedullary implants improve survival in elderly patients with trochanteric fractures? A retrospective study.	2015	La Clinica terapeutica	166	3	e140-5	Exclusion reason: No comparator;
Vidyadhara 2007	One and two femoral neck screws with intramedullary nails for unstable trochanteric fractures of femur in the elderly--randomised clinical trial.	2007	Injury	38	7	806-14	Exclusion reason: No comparator;
vonRuden 2015	Breakage of cephalomedullary nailing in operative treatment of trochanteric and subtrochanteric femoral fractures.	2015	Archives of orthopaedic and trauma surgery	135	2	179-185	Exclusion reason: Wrong intervention;
Wang 2011	Comparative efficacy of elderly intertrochanteric fractures treated by three different internal fixations in 99 cases	2011	Journal of Clinical Rehabilitative Tissue Engineering Research	15	39	7323-7326	Exclusion reason: Not English or French;
Wang 2012	A comparative study of ipsilateral intertrochanteric and femoral shaft fractures treated with long proximal femoral nail antirotation or plate combinations.	2012	Orthopaedic surgery	4	1	1941-06-01	Exclusion reason: Wrong intervention;
Wang 2020	A Comparative Study of Intramedullary Nail Strengthened with Auxiliary Locking Plate or Steel Wire in the Treatment of Unstable Trochanteric Fracture of Femur	2020	Orthopaedic Surgery	12	1	108-115	Exclusion reason: Wrong intervention;
Weinrich 2021	Femoral Neck Stress Fracture of a Male, Healthy Marathon Runner - Case Report and Literature Review.	2021	Zeitschrift fur Orthopadie und Unfallchirurgie		101308227		Exclusion reason: Wrong patient population;
Wu 2020	Which implant is better for beginners to learn to treat geriatric intertrochanteric femur fractures: A randomised controlled trial of surgeons, metalwork, and patients	2020	JOURNAL OF ORTHOPAEDIC TRANSLATION	21		18-23	Exclusion reason: No comparator;
Xue 2013	Randomized Controlled Trials of Proximal Femoral Nail Antirotation in Lateral Decubitus and Supine Position on Treatment of Intertrochanteric Fractures	2013	SCIENTIFIC WORLD JOURNAL				Exclusion reason: Wrong intervention;
Yadav 2014	MANAGEMENT OF UNSTABLE INTERTROCHANTERIC FRACTURE BY PROXIMAL FEMORAL NAIL	2014	JOURNAL OF EVOLUTION OF MEDICAL AND DENTAL SCIENCES-JEMDS	3	15	4084-4102	Exclusion reason: No comparator;
Yang 2011	Intramedullary hip screw versus proximal femoral nail for intertrochanteric fracture: a randomized controlled study	2011		15	17	3093	Exclusion reason: Not English or French;
YangL-M 2015	Proximal femoral intramedullary nail fixation for treating intertrochanteric fractures in young patients: joint function and complications in 3-month follow-up	2015		19	44	7137	Exclusion reason: Not English or French;
Yapici 2022	Functional and radiological comparison of three cephalomedullary nails with different designs used in the treatment of unstable intertrochanteric femur fractures of elderly	2022	ULUSAL TRAVMA VE ACIL CERRAHI DERGISI-TURKISH JOURNAL OF TRAUMA & EMERGENCY SURGERY	28	5	668-677	Exclusion reason: No comparator;
Yu 2021	Comparative study on treatment of intertrochanteric fracture with two different internal fixations	2021	BASIC & CLINICAL PHARMACOLOGY & TOXICOLOGY	128		70-71	Exclusion reason: Wrong publication type;
Yuan 2017	Hip Arthroplasty After Surgical Treatment of Intertrochanteric Hip Fractures.	2017	The Journal of arthroplasty	32	11	3438-3444	Exclusion reason: Wrong intervention;
YuY-Y 2015	Complication of two intramedullary nail treatments of osteoporotic intertrochanteric fractures	2015		19	13	2103	Exclusion reason: Not English or French;
Zhang 2009	Evaluation on curative effect of three operative methods in treatment of senile intertrochanteric fracture	2009	Abstract; Aged; Arthroplasty,Replacement,Hip; article; Bone Nails; Bone Screws; CENTRAL Issue 2 2010; China; Clinical; Clinical Trial; Comparative Studies; Comparative Study; controlled; controlled clinical trial; English; English Abstract; female; Fractu	23	5	556	Exclusion reason: Full text not available;
Zhang 2016	Treatment of unstable intertrochanteric femoral fractures with locking gamma nail (LGN): A retrospective cohort study	2016	INTERNATIONAL JOURNAL OF SURGERY	26		2024-12-17	Exclusion reason: No comparator;
Zhang 2017	A retrospective analysis of the InterTan nail and proximal femoral nail anti-rotation in the treatment of intertrochanteric fractures in elderly patients with osteoporosis: a minimum follow-up of 3 years	2017	JOURNAL OF ORTHOPAEDIC SURGERY AND RESEARCH	12			Exclusion reason: No comparator;
Zhao 2021	Benefit of lag screw placement by a single- or two-screw nailing system in elderly patients with AO/OTA 31-A2 trochanteric fractures.	2021	The Journal of international medical research	49	3	3000605211003760	Exclusion reason: No comparator;
Zhou 2012	Less Invasive Stabilization System (LISS) Versus Proximal Femoral Nail Anti-rotation (PFNA) in Treating Proximal Femoral Fractures: A Prospective Randomized Study	2012	JOURNAL OF ORTHOPAEDIC TRAUMA	26	3	155-162	Exclusion reason: Wrong intervention;
Zhu 2012	Is the lag screw sliding effective in the intramedullary nailing in A1 and A2 AO-OTA intertrochanteric fractures? A prospective study of Sliding and None-sliding lag screw in Gamma-III nail.	2012	Scandinavian journal of trauma, resuscitation and emergency medicine	20	101477511	60	Exclusion reason: No comparator;
Zou 2012	Three different kinds of implant fixators for intertrochanteric fractures in old people	2012	Chinese Journal of Tissue Engineering Research	16	30	5696-5700	Exclusion reason: Full text not available;
